# Supplementary material for: Type 1 dopamine receptor (D1R)-independent circadian food anticipatory activity in mice
Source: PLoS One. 2021 Feb 8;16(2):e0242897. doi: 10.1371/journal.pone.0242897 (PMC7869994; doi:10.1371/journal.pone.0242897)
Supplement: S1 File — (XLSX) [file pone.0242897.s001.xlsx]

## Sheet: Figure 1 Vgat-Cre; FloxD1R
body weight
Day	Slc32a1tm2(cre)Lowl Control																				Slc32a1tm2(cre)Lowl cKO
-7	26.4	22.5	22.2	21.5	28.8	25.7	20.1	19.1	17.8	18.7	23	19.5	27.7	25.2	26	24.3	24.4	20.4			18.2	16.5	15.8	19.2	15.2	15.3	16.1	21.3	19.9	15.2	20.7	20.1	16.2	25.8	15.3	16.9	16.7
0	26.8	22.8	22.8	21.4	28.5	25.9	19.8	19.8	17.8	18.4	24.1	21	26.5	25.2	27.8	25.4	25.3	20.8			19.8	17.7	17.6	19.9	14	16.8	17.3	21.8	20.8	15.2	22.7	20	15.1	23.9	15.2	17.5	16.8
7	21.6	18.6	19	17.6	24.6	20.3	17	13.8	16.1	16.1	20.6	18.7	23.7	24.6	24.7	23.1	22.8	19.3			14.7	15.3	13.3	15.6	10.3	14.4	16	17.1	17.7	13.2	17.2	20	13.5	20.9	13.7
14	19.9	17.2	18.3	16.5	22.4	19.4	16.9	15.6	16.2	16.2	19	17.6	23	20.4	23.2	21.7	21.3	19.1			13.8	14.4	13	15.2	10.9	13.2	15.7	16.7	16	12.2	16.9	17.1	13.7	20.1	13.1
21	19.1	16.8	17.3	16.8	20.2	18.3	17.3	15.9	16.5	16.8	18.2	17.3									14.5	13.5	12.3	15.5	12.3	13.3	15.5	16.6	15.9	11.9	17	15.6
28	18.6	16.4	17	16.1	20.3	18.6	17.9	17.4	17.3	17.6	18.4	17.6									14.7	13.3	11.7	16.4	13.9	13.4	15.8	16.4	16.3	12.4	16.6	15.2
food intake
4.05	3.775	3.425	3.625	5.225	4.675	3.325	4.55	4.125	4.9	4.6	4.15									4.025	3.525	3.9	3.9	3.575	4.175	5.45	5.475	5.9	4.45	4.75
normalized food intake
0.153409	0.167778	0.154279	0.168605	0.181424	0.181907	0.165423	0.23822	0.231742	0.262032	0.2	0.212821									0.221154	0.213636	0.246835	0.203125	0.235197	0.272876	0.338509	0.257042	0.296482	0.292763	0.229469
normalized body weight
Day	Slc32a1tm2(cre)Lowl Control																				Slc32a1tm2(cre)Lowl cKO
-7	26.4	22.5	22.2	21.5	28.8	25.7	20.1	19.1	17.8	18.7	23	19.5	27.7	25.2	26	24.3	24.4	20.4			18.2	16.5	15.8	19.2	15.2	15.3	16.1	21.3	19.9	15.2	20.7	20.1	16.2	25.8	15.3	16.9	16.7
0	26.8	22.8	22.8	21.4	28.5	25.9	19.8	19.8	17.8	18.4	24.1	21	26.5	25.2	27.8	25.4	25.3	20.8			19.8	17.7	17.6	19.9	14	16.8	17.3	21.8	20.8	15.2	22.7	20	15.1	23.9	15.2	17.5	16.8
7	21.6	18.6	19	17.6	24.6	20.3	17	13.8	16.1	16.1	20.6	18.7	23.7	24.6	24.7	23.1	22.8	19.3			14.7	15.3	13.3	15.6	10.3	14.4	16	17.1	17.7	13.2	17.2	20	13.5	20.9	13.7
14	19.9	17.2	18.3	16.5	22.4	19.4	16.9	15.6	16.2	16.2	19	17.6	23	20.4	23.2	21.7	21.3	19.1			13.8	14.4	13	15.2	10.9	13.2	15.7	16.7	16	12.2	16.9	17.1	13.7	20.1	13.1
21	19.1	16.8	17.3	16.8	20.2	18.3	17.3	15.9	16.5	16.8	18.2	17.3									14.5	13.5	12.3	15.5	12.3	13.3	15.5	16.6	15.9	11.9	17	15.6
28	18.6	16.4	17	16.1	20.3	18.6	17.9	17.4	17.3	17.6	18.4	17.6									14.7	13.3	11.7	16.4	13.9	13.4	15.8	16.4	16.3	12.4	16.6	15.2
total activity
Day	Slc32a1tm2(cre)Lowl Control																							Slc32a1tm2(cre)Lowl cKO
-7	8750.8	12359.8	9911.69	7817.96	15700.9	8272.53	6469.83	10791.1	6273	7700.1	8805.4	5877.43	7852.1	7104.5	4536.83	4498.63	6738.43	8081.89	18918.6	12559.8	9690.16	10163.8	11737.2	13177.7	10842.3	23378.7	12569.9	26356.3	14070.1	13976.1	8831.81	2381.73	3920.86	10579.1	16685.2	17221.6	20698.5	6435.2	7853.83	760.967	10598.6	7733.6
0	6859.4	7994.7	6718.1	5638.7	8587.4	6158.7		5345.03	7228.77	10400.6	8458	6898.63	8132.16	7618.66	3997.36	6794.93			17799.4	10064	7993.73	12197.8	11308.8	9822.33	8365.9	14861.6	8564.02	22751.2	7475.26	13119.1	14609.2	6935.03			31473.6		28361.2	20486.5	18661.5	15435.4	19974	16758.3	6574.2	7114	25543.5	6034.06
7	7332.8	11581	11813.7	8720.57	18040.2	10620	4367	5929.97		14676.9	12078.8	4731.96	14355.4	6783.16	5615.3	6386.97	3822.33		9162.23	13305.9	12064.2	16949.9		34791.2	14449.9	23196.6	13311.6	10873.5	13619.8	26413.2	33772.2	22810.4	20729.4	20578.4	27349.5	18896.4	28675.4	21667.5	12357.2	14741.1	31056.8	10086.9	17737.9	7910.63	7894.96	18877.5
14	8909.63		12520.7	15191.9	18861	14933	6595.5	10966.7	6048.07	16177.6	14100.9	3859.8			8362.36		4205.7		4552.53	11386.3	10772.5	14673.2	7233.4	12717.7	20374.7	28212.2	8986.19	18611	6377.83	35859.1	10672.3	21390.1	28630.6	20630.7	16700.6	21163.1	9285.26	8824.22	14602.8	11136	7909.11	27367.2	17287.3	7458.37		16993.7
21	9669.3	12219.6		11147.3		10861.5	7459.77	6724.37	6083.5	17128.7	13936.1	5916.97	7693.3	7414.62	6434.57	6378.4	4991.77	23149.4			9596.96	10080.4	10548.3	9095.09			7731.39	8058.33	15537.3	39140.7	22714.1	25361.3	27930.2	29290.7	22028.9		2670.97	7193.83		7857.93	15778.4	13279.2	14374.4
28	11225.9		12609.4	7768.13	16835.3		6557.87			18377	10153.4							9328.23	3492.53	14235.7	8601.27	7386.2	8769.03	20283.9	5048.2	26147.6	7015.43	4715.96	7839.76			28862.2		15104.8		16193.8	5420.26	8251.96	34196.2		9828.58	15107.1				28515.8
3 hour premeal seconds
Day	Slc32a1tm2(cre)Lowl Control																							Slc32a1tm2(cre)Lowl cKO
-7	399.967	697.534	208.733	364.367	639.666	39.1667	58.6333	137.167	180.9	170.1	208.533	52.7667	327.5	518.7	71.1	50.4	128.767	155.967	214.133	251.133	60.4667	188.267	273.267	539.033	248.367	416.499	254.133	217.733	496.167	493.666	251.8	125.933	72.7	200.833	307.866	375	205.333	162.467	329.433	114.467	302.6	52.9333
0	385.533	436.8	337.133	592.6	7.6	173.833		279.567	149.533	431.7	810.967	111.233	130.8	153.767	164.767	124.2			965.6	1672.3	584.533	293.033	231.567	598.433	109.167	315.5	418.633	12.9667	307.033	363.233	0.633333	74.3			434.8		877.866	768.867	84.1	108.033	1638.67	97.2	171.667	965.2	5189.23	338.267
7	784.434	981.867	255.367	1382.5	2015.93	543.9	174.2	181.233		2331.07	3840.7	55.0667	1403.73	286.9	47.8667	201.867	69.5333		1628.87	5282.4	3781.77	1321.13		4212.5	853.2	618.2	971.5	353.433	1999.23	1458.6	4942.89	338.233	2190.76	2280.93	3888.69	2724.9	1704.03	2138.5	169.433	1728.87	4931.06	1454	533.866	1811.17	1595.33	360.433
14	3322.17		3824.4	4056.1	4823.33	3104.8	1323.87	4309.63	1471.13	4242.5	4504	136.133			768.4		462.367		353.067	3530.33	4085.67	1889.63	1619.37	2177.27	3092.16	4259.86	2171.27	647.7	1182.03	2990.76	1890.13	3211.46	1492.13	966.133	804.866	363.666	2032.37	1252.36	471.1	591.233	429.533	3793.53	9.03333	2738.23		696.133
21	4537.43	3722.07		3087.97		2816.17	669.6	455.667	1149.6	4989.73	3154.87	278.4	2075.8	717.533	328	677.233	858.5	2293.86			3201.83	2206.17	3566.13	2976.13			2280.6	19.9333	2330.5	2482.26	3098.1	2330.4	1011.63	2448.2	449.667		176.267	424.433		1249.07	4190.67	1604.17	622.7
28	3093.9		3487.4	1983.76	4091.1		1409.53			6172.03	3756.33							3393.6	1164.23	3946.33	2960.07	2390.9	2197.43	6114.77	504.833	3511.6	1863.77	165.667	2615.07			3565.43		1804.36		2465.97	1366.1	602.733	1133.93		2901.64	2453.27				5264.06
3 hour premeal normalized
Day	Control																								cKO
-7	0.0457063	0.0564355	0.0210593	0.0466064	0.0407408	0.00473454	0.00906258	0.0127111	0.0288379	0.0220906	0.0236824	0.00897784	0.0417086	0.0730101	0.0156717	0.0112034	0.0191093	0.0192983	0.0113187	0.019995	0.00624	0.0185233	0.023282		0.040905	0.0229072	0.0178153	0.0202175	0.00826114	0.0352639	0.0353221	0.0285106	0.0528747	0.0185418	0.0189839	0.0184515	0.021775	0.00992021	0.0252466	0.0419455	0.150423	0.0285509	0.00684459
0	0.0562051	0.0546362	0.0501828	0.105095	0.000885018	0.0282257		0.052304	0.0206859	0.0415072	0.0958816	0.016124	0.0160843	0.0201829	0.0412188	0.0182783			0.0542491	0.166167	0.073124	0.0240234	0.0204768		0.0609258	0.013049	0.0212292	0.0488827	0.000569934	0.0410732	0.0276873	4.33516e-05	0.0107137			0.0138148		0.030953	0.0375304	0.00450661	0.00699907	0.08204	0.00580012	0.0261122	0.135676	0.203152	0.0560595
7	0.106976	0.0847823	0.0216161	0.158533	0.111747	0.0512147	0.0398901	0.0305623		0.158825	0.317969	0.0116372	0.0977844	0.0422959	0.00852433	0.031606	0.0181913		0.177781	0.396997	0.31347	0.0779436			0.121079	0.0590455	0.0266504	0.0729815	0.0325042	0.146789	0.0552224	0.146359	0.0148281	0.105684	0.110841	0.142185	0.144202	0.0594249	0.098696	0.0137114	0.117282	0.158775	0.144148	0.0300975	0.228953	0.20207	0.0190932
14	0.372873		0.305445	0.266991	0.255731	0.207915	0.200723	0.392974	0.24324	0.262245	0.319413	0.0352695			0.0918879		0.109938		0.0775539	0.310051	0.379267	0.128781	0.223874		0.1712	0.151765	0.150994	0.241622	0.0348019	0.185335	0.0834032	0.177106	0.150138	0.0521167	0.0468298	0.0481937	0.017184	0.218881	0.141924	0.032261	0.0530921	0.0543087	0.138616	0.000522542	0.367136		0.0409641
21	0.469262	0.304598		0.277014		0.25928	0.0897615	0.0677635	0.18897	0.291309	0.226381	0.0470511	0.269819	0.0967727	0.0509747	0.106176	0.171983	0.0990897			0.33363	0.218857	0.338077		0.327224			0.294979	0.00247363	0.149994	0.0634189	0.136395	0.0918879	0.0362201	0.0835828	0.0204126		0.0659936	0.0589996		0.158956	0.265595	0.120803	0.0433201
28	0.275604		0.276571	0.255372	0.243007		0.214938			0.335856	0.369957							0.363799	0.333349	0.277214	0.344143	0.323698	0.25059		0.301459	0.100003	0.134299	0.265667	0.0351289	0.333564			0.123533		0.119456		0.152278	0.252036	0.0730412	0.0331596		0.295225	0.162392				0.184602

## Sheet: Figure 2 D1R Drago KO
food intake
Control																										KO
5.5	4.55	3.5	3.55	3.15	2.95	3.65	3.5	2.75	3.75	3.6	4.5	4.2	2.45	4.35	3.35	4.5	3.25	2.6	2.25							2.75	3.55	3.3	3.15	2.05	3.35	2	4.45	4.4	3.2	3.55	4.15	1.85	3.9	3.4	1.85	2.4	1.85	2.85	2.25	3	3	2.65
normalized food intake
Control
0.208333	0.168519	0.11745	0.166667	0.15	0.0865103	0.134191	0.142276	0.107004	0.179426	0.176471	0.149502	0.145329	0.10251	0.161111	0.161836	0.168539	0.120818	0.100386	0.0818182							0.184564	0.229032	0.141026	0.173077	0.121302	0.157277	0.119048	0.281646	0.222222	0.159204	0.235099	0.233146	0.295455	0.202381	0.0885167	0.118227	0.0856481	0.22093	0.117801	0.148515	0.157895	0.142473
body weight
Day	D1RWT																														D1R KO
-7	26.4	27	29.8	21.3	21	34.1	27.2	24.6	25.7	20.9	20.4	30.1	28.9	23.9	27	20.7	26.7	26.9	25.9	27.5	20										14.9	15.5	23.4	18.2	16.9	18.2	21.3	16.8	15.8	19.8	22.7	20.1	15.1	17.8	13.2	16.8	20.9	20.3	21.6
0	27.3	27.1	29.9	20.6	21	33.6	27.8	24.8	25.7	21.2	20.7	29.9	28.3	24.1	25.7	17.6	25.9	27.2	26.5	28.4	18.7										15.2	16.3	23.7	17.6	16.8	18.8	20.1	15.4	15.4	18.7	24.3	19.7	14.1	16.5	14.5	14.3	20.9	20.7	21.4
7	28.2	27.5	26.4	17.8	18.5	29.6	23.3	21.3	23.7	15.6	18.8	27.2	27.8	20.9	21.8	15.9	20.5	22.8	23	23.6	18.3										14.7	16.3	19.6	14.5	14	15.6	16.3	13.1	12.4	16	18.2	16.2	13.2	14.1	13.9	13.2	17.8	16.9	18
14	26.8	26.1	23.5	15.5	16.4	26.5	20.9	19.5	21.5	16	18.4	26.2	26.6	19.4	19.9	15	18	20.6	21.3	21	16.5										13.7	14.6	18	13.5	13.9	12.1	14.3	13.2	12.9	15.4	17.8	16.2	13.2	13.3	13	13.5	17.1	16.4	17
21	24.3	23.5	22	15.7	16.4	23.6	19.7	19.3	20.1	17.2	18.7	26.6	25.2	18.7	18.6	14.9	16.8	18.9	20.8	20	16.7										12.2	13.5	18.2	13.7	13.5	12.4	14	12.4	12.8	15	17.3	15.5	12.5	13.8	13.1	14.2	16.1	15.9	16.6
28	22.7	21.2	21.6	15.9	16.2	21.6	19.6	19.9	19.9	17.8	18.3	26	24.3	18.4	17.8	15.2	16.1	18.6	20.8	19.3	16.8										12.2	13.7	18.2	13.9	13.3	13	14.4	12.9	13.7	15.3	17.6	15.8	12.7	13.2	12.6	14.6	16.8	15.8	16.3
normalized body weight
Day	D1RWTunformulated chow																														D1R KO
-7	0.97	1	1	1.04	1	1.01	0.98	1.00806	1	0.99	0.99	1.00669	1.0212	0.991701	1.05058	1.17614	1.03089	0.988971	0.977359	0.96831	1.06952										0.98	0.97	0.99	1.03	1.01	0.97	1.06	1.1	1.03	1.06	0.94	1.02	1.07	1.08	0.910345	1.17483	1	0.980676	1.00935
0	1	1	1	1	1	1	1	1	1	1	1	1	1	1	1	1	1	1	1	1	1										1	1	1	1	1	1	1	1	1	1	1	1	1	1	1	1	1	1	1
7	1.03	1.02	0.89	0.86	0.88	0.88	0.84	0.86	0.92	0.74	0.91	0.909699	0.982332	0.86722	0.848249	0.903409	0.791506	0.838235	0.867924	0.830986	0.97861										0.97	1	0.83	0.82	0.83	0.83	0.81	0.85	0.81	0.86	0.75	0.83	0.94	0.85	0.958621	0.923077	0.851675	0.816425	0.841121
14	0.99	0.96	0.79	0.75	0.78	0.79	0.75	0.79	0.84	0.76	0.89	0.876254	0.939929	0.804979	0.774319	0.852273	0.694981	0.757353	0.803774	0.739437	0.882353										0.9	0.9	0.76	0.77	0.83	0.74	0.71	0.86	0.84	0.82	0.73	0.82	0.94	0.81	0.896552	0.944056	0.818182	0.79227	0.794392
21	0.9	0.87	0.74	0.76	0.78	0.7	0.71	0.78	0.78	0.81	0.91	0.889632	0.890459	0.775934	0.723735	0.846591	0.648649	0.694853	0.784906	0.704225	0.893048										0.8	0.83	0.77	0.78	0.8	0.76	0.7	0.81	0.83	0.8	0.71	0.82	0.89	0.84	0.903448	0.993007	0.770335	0.768116	0.775701
28	0.83	0.78	0.72	0.77	0.77	0.66	0.71	0.8	0.77	0.84	0.88	0.869565	0.858657	0.763486	0.692607	0.863636	0.621622	0.683824	0.784906	0.679577	0.898396										0.8	0.84	0.77	0.79	0.79	0.69	0.72	0.84	0.89	0.82	0.72	0.81	0.9	0.8	0.868965	1.02098	0.803828	0.763285	0.761682
Total activity (seconds)
						control																																				KO
-7	8517.89	3229.73	4356.7			4327.56	14383.1	8201.56	6247.13	17198.6	6487	4965.83	10860.6	9443.23	19193.5																14670.3	20211.7	10884.5	18943.6	20173.8	12006.7	11198.8	6601.73	17436.4	1638.83	23436.3	10765.4	14303.1	13202.6	21933.8	15064.7	17214.8	32998.8	32582.8
0	7603.17	5480	5916.67			4435.13	6958.33	5896.4	5007.87	13923.6	8906.19	3832.6	13227.4																		20383.6	16544.8		24787	18269.8			21450	18036.5	20736.8	26153.5	8187.22	13341	11339.6	16109.3	15373.9		11601.9	12999.1
7	7951.23	6180.2	5718			6469.8	5688.67	8053.47	8199.37	18421	7125.5	5271.57	12206.5	18799.3	12245.2																23470.6	19311.9	29928.3	17978.5	26058.3			21369.2	13909.2	14100.1	20483.5	7339.78	17066.3	18528.8	17610.5	11383.4	25533.2	10553.2	4013.2
14	6171.37	7880.2	9999.17	19327.4	11334.2	4337.03	8199.53	7759.73	9088.17	17014.8	8114.47	14711.6	18805	24534.5	17642.8																27613.8	31241.4	10217.5	19945.7	25390.4		24617.8	8777.4	6649.6	13100.1	11611.3	23681.2	24633.6	24745.8	19553.1	9530.77	13076.2	11083.5	17849
21	9003.94	16489.8	5307.56	20527.5	14192.1	4754.77	7451.63	11848.3	15881.6	20622.8	12048	15974.9	15900.7	28305.7	16001.2																26888.3	7479.73	10395.7	5592.93	37319.2	20599	16458.3	4177.77	4500.16	12789.9	10631.9	17180.6	21087.3	21305.8	19177.9	9076.23	7761.2	13952.4	18822.5
28	7066.9	19546.5		17793.4	12176.7	20924.3	10858.3	22860.4	29007.5	25233.5	8775.1	6436.73	9208.86																		8060.86	6529.76				15612.8	14902.9	8028.2	7451.6	20924.3	10858.3	22860.4	29007.5	25233.5	8775.1	6436.73	9208.86	16551.7	12900.2
3 hour premeal seconds
						control																																				KO
-7	516.566	89.5333	489.567			239.8	325.834	168.733	145.933	436.967	567.1	84.0333	482.733	138.167	616.6																139.933	1269.53	289.933	273.4	111.033	1045.73	461.567	233.5	405.3	321.633	502.766	308.833	569.433	240.833	304.933	518.234	410.7	2891.56	5391.01
0	353	148.467	200.7			111.4	91.7	289.667	103	1567.97	177.467	54.2333	219.433																		273.5	98.5333		69	124			1135.93	533.867	7324.2	5033.63	4.93333	402.2	184.033	395.8	397.433		702.733	843.032
7	215.367	52.9	1079.4			175.533	256.1	1209.13	1261.77	6900.5	564.167	447.533	1392.03	2143.9	1044.43																75.0667	461.033	6849.72	900.066	20.3333			2046.9	528.8	2772.2	576.133	19.7	406.4	61.5333	393.366	2523.6	1140.23	1064.67	437.633
14	213.633	339.733	3036.93	4294.53	3995.77	436.767	1125.83	2983.87	4025.13	7265.8	2760.67	3244	6393.89	6398.93	822.4																122.4	815.234	932.867	1923.6	354.767		7618.46	612.867	130.967	4937.7	1058.07	30.3333	359.666	166.6	462.4	3520.3	6463.27	3071.3	482
21	373.167	1765.97	2946.6	5547.43	7273.33	822.867	1288.77	5951.5	6451.33	8039.13	4727.2	6779.16	5425.99	6045.63	4917.4																74.4667	1014.63	3060.16	586.967	3914.26	7667.56	6318.73	697.367	367.067	4439.66	900.533	647.634	947.165	61.1667	177.833	3933.03	4360.1	1927.57	1020.67
28	593.633	4008.97		5241.3	5459.33	608.1	4110.1	3690.37	6207.73	7034.86	5887.9	6922.7	2324.6	6230.1	6419.33																216.267	753.366				4463.74	3894	2455.97	830.166	7322.98	589.467	1560.13	2915.3	933.634	444.533	2860.63	5120.03	1977.46
3 hour premeal normalized
-7	0.0606449	0.0277216	0.112371	0.0495339	0.0737763	0.0247603	0.00876828	0.0192212	0.0612346			0.0554122	0.0226539	0.0205733	0.0233601	0.0254072	0.087421	0.0169223	0.0444483	0.0146313	0.0321254										0.00953852	0.00953852	0.0628118	0.0266372	0.0144323		0.0870958	0.0412159	0.0353695	0.0232445	0.0280277	0.111842	0.00779274	0.0446907	0.0644289	0.196258	0.0214525	0.0286875	0.0398119
0	0.046428	0.0270925	0.0339211	0.0178944	0.0286845	0.00553138	0.0352979	0.0522203	0.0473666			0.0251176	0.0131784	0.049126	0.0205676	0.112613	0.0199262	0.0141505	0.0165893												0.0134176	0.00595553	0.0389434	0.00278371	0.00678716			0.0529571	0.0295992	0.168871	0.0535313	0.0325834	0.170296	0.211577	0.068255	0.353199	0.192465	0.000602565	0.0301477
7	0.027086	0.00855959	0.188772	0.0281391	0.0500124	0.208274	0.135436	0.105594	0.215791			0.0271312	0.0450193	0.150138	0.153886	0.3746	0.0791758	0.0848957	0.114041	0.114042	0.0852935										0.00319833	0.023873	0.228871		0.000780302			0.0957873	0.038018	0.104978	0.0550484	0.108541	0.0506786	0.106031	0.00768158	0.196609	0.0281267	0.002684	0.023813
14	0.0346169	0.0431123	0.303719	0.303377	0.246873	0.412544	0.250268	0.310077		0.2222	0.35254	0.100706	0.137305	0.384532	0.442898	0.427029	0.340215	0.220506	0.340009	0.260813	0.0466138										0.00443257	0.0260947					0.309469	0.0698233	0.0196954	0.136326	0.280676			0.144244		0.376921	0.0911236	0.0012809	0.0146007
21	0.0414448	0.107095		0.165442	0.29859	0.30942	0.251826	0.189276	0.327304	0.270244	0.512492	0.173062	0.172951	0.502307	0.406214	0.389818	0.392363	0.424363	0.341243	0.213584	0.307314										0.00276949	0.135651	0.294368	0.104948	0.104886		0.383924	0.166923	0.0815674	0.216413	0.137326	0.388692	0.141472	0.140948		0.347123	0.0847014	0.0376956	0.0449164
28	0.084002	0.205099		0.206724	0.303615		0.263504	0.29959	0.327693	0.294565	0.448341	0.145603	0.398407	0.302652	0.443434	0.409632	0.565763	0.324611	0.249986	0.329431	0.497615										0.0268292	0.115374					0.261292	0.305917	0.111408	0.245252	0.047912	0.17476	0.277447	0.156651		0.349975	0.0542872	0.0682461	0.100501
[truncated: 6 more columns]

## Sheet: Figure 3 D1R KO Drago Cryo KO
food intake
control																	KO
3.55	3.45	3.6	3.7	3.6	3.86667	3.93333	4.23333	4.06667	3.7	3.8	3.3	3.2	4	4.9			4.675	3.7	3.93333	4.23333	5.4	4.625
normalized food intake
control																	KO
0.113057	0.117747	0.162162	0.143426	0.141636	0.193651	0.190722	0.11875	0.078759	0.173913	0.141343	0.170732						0.221564	0.242147	0.182266	0.217311	0.306763	0.315789
body weight
	control																								KO
-7	29.7	29.7	25.5	20	21	20.7	21.2	28.7	31.4	29.3	22.2	25.1	27.3	21	19.4	18.8	32	41.9	18.4	28.3	28.7				23.4	18.3	15.2	18	21.1	20.3	18.1	13.8	19.1	17.1
0	28.6	28.1	23.4	21.1	21.9	21.8	22.2	28.1	30.7	28.6	23.4	26.2	26.4	22.1	20.2	18.2	32.8	42.3	18.8	27.9	27.9				21.7	17.8	17.3	19.5	21.8	21.1	20	15.8	19.9	18.8
7	24.3	23.8	20.3	18.1	19.4	18.7	18.5	25.8	24.6	23.1	20.4	22.2	24.8	18.3	16.9	16.5	28.8	38.3	15.9	24.1	24.8				17.3	15.8	14.7	17.8	18.3	16.4	16	13	17.1	17.8
14	22.3	22	19.1	17.9	18.5	18.2	18.1	23.7	22.1	21.3	20	20.3	21.1	17.5	16.1	16.1	26.8	35.5	14.8	21.4	22.7				16.3	14.4	13.5	16.5	16.1	15.7	15.2	13.4	15.7	16.9
21	21.2	20.6	18.7	18.3	18.1	18	17.7	22.4	20.8	20.4	19.6	19.9	20.5	17.6	16.6	16	25.3	33.2	15.2	20.1	21.8				16.3	13.9	13.6	16.6	15.4	15.5	15.5	13.5	16.7	16.4
28	20.6	19.6	18.3	18.4	18.2	18.4	17.8	22	20.5	19.9	19.6	15.1	20.8	17.4	16.5	15.9	24.4	23.3	15.6	19.3	21.9				15.9	13.7	13.3	16.7	14.7	15.1	15.7	13.7	17	16.3
normalized body weight
	control																								KO
-7	1.03846	1.05694	1.08974	0.947867	0.958904	0.949541	0.954955	1.02135	1.0228	1.02448	0.948718	0.958015	1.03409	0.950226	0.960396	1.03297	0.97561	0.990544	0.978723	1.01434	1.02867				1.07834	1.02809	0.878613	0.923077	0.96789	0.962085	0.905	0.873418	0.959799	0.909574
0	1	1	1	1	1	1	1	1	1	1	1	1	1	1	1	1	1	1	1	1	1				1	1	1	1	1	1	1	1	1	1
7	0.84965	0.846975	0.867521	0.85782	0.885845	0.857798	0.833333	0.918149	0.801303	0.807692	0.871795	0.847328	0.939394	0.828054	0.836634	0.906593	0.878049	0.905437	0.845745	0.863799	0.888889				0.797235	0.88764	0.849711	0.912821	0.83945	0.777251	0.8	0.822785	0.859296	0.946809
14	0.77972	0.782918	0.816239	0.848341	0.844749	0.834862	0.815315	0.843416	0.71987	0.744755	0.854701	0.774809	0.799242	0.791855	0.79703	0.884615	0.817073	0.839243	0.787234	0.767025	0.81362				0.751152	0.808989	0.780347	0.846154	0.738532	0.744076	0.76	0.848101	0.788945	0.898936
21	0.741259	0.733096	0.799145	0.867299	0.826484	0.825688	0.797297	0.797153	0.677524	0.713287	0.837607	0.759542	0.776515	0.79638	0.821782	0.879121	0.771341	0.78487	0.808511	0.72043	0.781362				0.751152	0.780899	0.786127	0.851282	0.706422	0.734597	0.775	0.85443	0.839196	0.87234
28	0.72028	0.697509	0.782051	0.872038	0.83105	0.844037	0.801802	0.782918	0.667752	0.695804	0.837607	0.576336	0.787879	0.78733	0.816832	0.873626	0.743902	0.550827	0.829787	0.691756	0.784946				0.732719	0.769663	0.768786	0.85641	0.674312	0.71564	0.785	0.867089	0.854271	0.867021
total activity
	control																								KO
-7	5381.1	7669.23	6026.56	6579.1	3808.6	7060.63	9150.93	6708.5	7689.3	7945.9	8129.19	9214.7	7610.53	3860.53	4432.5	6887.66	7346.37	8072.13	12177.6	13593.7					5232.09	10599.5	11056	13187.2	7859.89	10398.7	8198.66	5020.46	8863.53	9818.71
0	12581	2915.5	3155.43	7632.9	4051.53	5375.6	7226.1	7382.6	10346.2	12675.6	9251.49	10739	7572.7	2339.57	5865.84	7158.03	6648.13	14002.6	12800.7	14575.2	5340.93	5999.37			3460.07	11968.3	14483.3	18822	5802.3	13259.9	15165.9	22806.6	11592.9	17300.5
7	15199.3	2545.83	6162.16	10529.1	4860.77	10590.9		9586.53	6868.1	10757.8	9387.36	11631.4	7306.46		5024.73	5928.23	8238.26	9856.4	15321.1	15106.9	4389.3	9283.8			4589.16	13694.6	9383.57	15737.8	10219	11338	11435.4	9244.3	23954.9	17750.6
14	6260.56	5542.37	3585.33	3016.53	10147.4	7413.67	8917.47	7952.17	8219.76	12734.4	9583.83	9657.46	9279.23		5176.63	4605.4	8590.13	9598.06	8177.37	11919.7	4647.17	6868.93			3792.07	2767.93	3803.43	8653.43	9777.02	2965	4214.2	7616.33	5902.57	6542.34
21	9155.73	6056.13	7267.76	6341.26	5603.03	6329.1	8767.43	5484.43	7166.73	13416.4	9445.16	15086.3	7485.3		5799.17	4300.1	6665.46	7758.23	10154.4	10444.4	4851.27	6550.47			2491.47	2883.87	4986.23		6754.5	13263.3	5019.1	10154.4	1560.07	5344.61
28	10143.5	11067.5	7950.46	7139.16	5346.2	10731.9	4992.73	9357.83	7932.17	9665.2	11079.9	6507.83		7608.32	7620.1	7049.76	6540.67	14514.7	12317.4	6488.53	5073.7				6577.76	1298.33	2070.57	4476.83	2102.03	22264.1	6004.03	20321.2	3171.63	5353.02
3 hour premeal seconds
	control																								KO
-7	66.1667	342.999	92.9667	178.833	225.166	286.233	442.633	0	416.099	179.633	141.267	31.9	357.333	371.433	90.7334	311.6	228.467	51.6333	244.667	671.733					159.267	335.833	164.5	240.033	183.333	193.9	75.3667	179.3	372.9	249.633
0	223.4	276.067	313.633	26	153.1	62.6333	42.8	134.3	527.733	369.067	486.8	470	112.2	310.2	1.13333	28.4	8.13333	9.63333	14.1667	348.133	317.8	93.2			60.3333	106.3	120.767	364.767	94.5	132.133	46.9667	2294.91	238.9	201.433
7	1197.4	321.733	444.367	374.767	772.3	1258.7		916.833	475.733	314.333	804.467	873.467	180.733		424.867	614.467	795.967	2040.5	4113.77	4084.33	922.1	1343.47			21.3	1149	1.43333	7.36667	78.6333	2570.46	33.7	1437.26	1298.93	124.233
14	1827.2	987.6	341.833	708.333	2265.47	3567.77	3904.53	3931.43	1830.23	23.0667	1792.67	2109.13	2053.77		1873.93	725.767	2217.5	3342.53	3073.57	4122.27	1288.8	1883.87			158.2	1155.2	182.4	658.167	2961.66	818.634	128.033	1622.73	750.3	0
21	1036.73	2493.13	1022.27	2629.1	2876.17	2909.4	3525.5	2192.07	1571.97	2523.2	2063.77	4503.17	2135.83		2308.4	833.567	2537.17	2760.03	4872.1	2937.83	2143.07	2972.1			161.367	415.033	1266.67		2110.7	3419.62	17.1667	4872.1	393.667	7.6
28	3229.73	1966.83	3022.1	3866.06	3457.43	2950.27	2491.27	867.367	668.767	2198.07	2993.73	2101.13		2783.23	2189.83	2945.77	3184.07	6071.1	4306.23	2904.67	2840.97				431.6	304.2	58.9	1357.27	263.9	6158.22	22.7	70.2	1127.7	69.9
3 hour premeal normalized
	control																								KO
-7	66.1667	342.999	92.9667	178.833	225.166	286.233	442.633	0	416.099	179.633	141.267	31.9	357.333	371.433	90.7334	311.6	228.467	51.6333	244.667	671.733					159.267	335.833	164.5	240.033	183.333	193.9	75.3667	179.3	372.9	249.633
0	223.4	276.067	313.633	26	153.1	62.6333	42.8	134.3	527.733	369.067	486.8	470	112.2	310.2	1.13333	28.4	8.13333	9.63333	14.1667	348.133	317.8	93.2			60.3333	106.3	120.767	364.767	94.5	132.133	46.9667	2294.91	238.9	201.433
7	1197.4	321.733	444.367	374.767	772.3	1258.7		916.833	475.733	314.333	804.467	873.467	180.733		424.867	614.467	795.967	2040.5	4113.77	4084.33	922.1	1343.47			21.3	1149	1.43333	7.36667	78.6333	2570.46	33.7	1437.26	1298.93	124.233
14	1827.2	987.6	341.833	708.333	2265.47	3567.77	3904.53	3931.43	1830.23	23.0667	1792.67	2109.13	2053.77		1873.93	725.767	2217.5	3342.53	3073.57	4122.27	1288.8	1883.87			158.2	1155.2	182.4	658.167	2961.66	818.634	128.033	1622.73	750.3	0
21	1036.73	2493.13	1022.27	2629.1	2876.17	2909.4	3525.5	2192.07	1571.97	2523.2	2063.77	4503.17	2135.83		2308.4	833.567	2537.17	2760.03	4872.1	2937.83	2143.07	2972.1			161.367	415.033	1266.67		2110.7	3419.62	17.1667	4872.1	393.667	7.6
28	3229.73	1966.83	3022.1	3866.06	3457.43	2950.27	2491.27	867.367	668.767	2198.07	2993.73	2101.13		2783.23	2189.83	2945.77	3184.07	6071.1	4306.23	2904.67	2840.97				431.6	304.2	58.9	1357.27	263.9	6158.22	22.7	70.2	1127.7	69.9

## Sheet: Figure 4 D1R KOMP KO
food intake
control																							KO
3.65	3.05	3.55	4.05	3.25	3	3.75	2.8	2.95	3.15	3.55	3.8	2.55	2.25	2.45	3.2	3.15	2.55	2.05	2.9	5.05			3.9	2.8	3.05	3	3.75	2.8	2.95	3	2.55	2.25	2.45	3.2	3.15	2.55	2.05	2.9	5.05	2.6
normalized food intake
control
0.120462	0.102694	0.108563	0.191943	0.14977	0.138889	0.125	0.0930233	0.127155	0.150718	0.173171	0.186275	0.0732759	0.111386	0.0972222	0.100629	0.122093							0.163866	0.110672	0.121514	0.15873	0.156904	0.102941	0.135945	0.131579	0.12439
body weight
	control																						KO
-7	30.3	29.7	32.7	21.1	21.7	21.6	30	30.1	23.2	20.9	20.5	20.4	34.8	20.2	25.2	31.8	25.8	23.1	24.7				23.8	25.3	25.1	18.9	23.9	27.2	21.7	22.8	20.5	23.5	23.1	21.6	19.2
0	30.9	30.2	33.3	20.8	21.8	22.1	29.8	30.7	23.9	22.3	21.7	20.9	35.1	20.1	24.9	32	26.2	23	23.3				24.1	24.8	25.5	19.7	24.2	27.4	22.3	22.7	20.2	21.3	23.6	21.4	20.1
7	25.4	24.7	27.4	17.9	18.9	18.8	24.3	24.5	19.5	18.4	18.4	17.2	22.3					20.9	22.2				18.9	20.2	21.7	16	19.4	17.8				19.9	21.7	19.5	18.1
14	22.1	21.6	24	16.9	17.5	17.7	22.3	21.9	18.3	17.9	17.2	16.3	27.1	16.1	18.1	24.5	22.3	20.6	22				17.7	18.8	19.7	15.4	18.1	20.2	17.3	19.4	17.8	19.2	20.5	19.1	17.4
21	20.7	20.6	23.2	16.4	16.4	17.9	21.6	20.8	17.3	17	16.7	16	25	15.8	17.5	22.4	20	18.1	19.3				17.4	18.6	18.8	15.3	17.3	19	16.5	17.3	17.2	19.2	20.3	19	17.7
28	20.3	21	22.1	16.3	16.4	17.7	21.1	20.3	17.2	16.3	16.8	15.8	23.4	16.3	17.6	21.1	18.7	19.6	20.7				17.4	18.5	18.9	15.4	17.3	18.4	16.5	16.8	17.1	18.5	19.7	18.7	17.8
normalized body weight
	control																						KO
-7	0.980583	0.983444	0.981982	1.01442	0.995413	0.977376	1.00671	0.980456	0.970711	0.93722	0.9447	0.976077	0.991453	1.00498	1.01205	0.99375	0.984733						0.987552	1.02016	0.984314	0.959391	0.987603	0.992701	0.973094	1.00441	1.01485
0	1	1	1	1	1	1	1	1	1	1	1	1	1	1	1	1	1						1	1	1	1	1	1	1	1	1
7	0.822006	0.817881	0.822823	0.860577	0.866972	0.850679	0.815436	0.798046	0.8159	0.825112	0.847926	0.822967	0.635328										0.784232	0.814516	0.85098	0.812183	0.801653	0.649635
14	0.71521	0.715232	0.720721	0.8125	0.802752	0.800905	0.748322	0.713355	0.76569	0.802691	0.792627	0.779904	0.77208	0.800995	0.726908	0.765625	0.851145						0.73444	0.758065	0.772549	0.781726	0.747934	0.737226	0.775785	0.854626	0.881188
21	0.669903	0.682119	0.696697	0.788462	0.752294	0.809955	0.724832	0.677524	0.723849	0.762332	0.769585	0.76555	0.712251	0.78607	0.702811	0.7	0.763359						0.721992	0.75	0.737255	0.77665	0.714876	0.693431	0.73991	0.762115	0.851485
28	0.656958	0.695364	0.663664	0.783654	0.752294	0.800905	0.708054	0.661238	0.719665	0.730942	0.774194	0.755981	0.666667	0.810945	0.706827	0.659375	0.71374						0.721992	0.745968	0.741176	0.781726	0.714876	0.671533	0.73991	0.740088	0.846535
total activity
																							KO
-7	5296	8009.23	3204.97	9723.9	9293.23	8984.63	7787.73	7167.16	10740.1	8887.8	11283.1	4329.17	4439.63	4640.03	6380.77	3538.76	9885.02	11255.6	8626.07	7737.6			12803.4	6786.93	7615.66	7648.36	5493.13	6844.07	8010.49	4664.43	7059.7	7357.43	9487.93	10125.8	7013.5	5615.87	13493.5	15937.4	7880.36	9668.37	8627.69
0	8083.7	6883.63	4802.13	11443.2	6537.87	14210.7	6449.33	6326.7	13592.4	4666.4	9464.63	13534.4	4003.4	5748.26	5457.03	3580.66	4664.33	7550.5	5891.07	9302.83	7645.49	6414.77	14210.7	6598.5	15492.2	6665.16	8597.43	10338.2	3203.7	8626.56	6913.56	6025	10807.8	8636.96	6719.86		10511.9	8416.1	7994.46	8816.33
7	7732.43	7763.7	5033.67	9716.43	7117.67	8274.46	8712.13	8398	10272.4	7602.97	8918.27	12806.6	6100.16	9541.23	13267.6	8923.53	6034.37	11358.5	6715.33	8247.57	8443.96	8631.19	16321	9686.22	9791.83	10037	11455.4	16182.3	9695.55	5466.4	7435.3	7304.83		9561.63	12012.6	7420.83	8259.73	24517.7	4908.3	11014.3	7974.59
14	7430.7	5733.27	2697.8	6791.9	9705.76	8249.97	6874.56	8412.2	9319.87	7772.76	10933.6	8665.4	9504.05	6273.03	11688.4	6504.06	5893.7	9086.43	7862.2	8633.57	6761.9		7002.9	9389.16	12117.4	7803.56	12086.3	11284.5	8242.66	7474.63	8665.3	6181.03	7705.5	8657.3	7289.23	6729.82	11320.7	24264.5	4682.33
21	6317.43	8438.8	5460.13	8456.33	8293.7	7703.8	3360.47	7267.17	6630.17	8128.3	7407.27	12142.3	6333.56	4302.63	5303.9	6968.26		6063.63	7052.53	5780.07	7102.13	13782.6	7482.3	7824.5	4527.73	4385.1	1042.7	7364.06	3230.73	6583.13	6502.73	4580.9	9006.06	10235.1	10545.5	4384.03	10952.2	17676.6	5551.73	3852.1	5652.33
28	9454.46	7136.53	5904.73	8586.23	9716.03	9164.7	5387.73	5761.97	7738.09	9460.6	4507.53	10769.9	8016.09	4341.73	8021.43	7173.36	7235.87					14697.2	7046	11219.1	4716.16	2773.9	3113.77	4599.07	2061.43	3196.8	8604.57	3215.53	7470.63				7490.33	13987.4		3949.73	3566.36
3 hour premeal seconds
	control																						KO
-7	151.533	307.033	413.5	349.433	413.967	362.233	169.133	343	392.833	378	146.5	329.1	317.267	215.5	134.5	44.0333	385.167	351.9	115.233	79.9667			331	264.667	329.333	157.133	370.8	122	262.933	129.767	366.367	345.967	209.133	303.167	188.867	60.5667	611.733	172.833	358.767	158.367	541.4
0	455.2	148.2	109.1	521.5	316.7	120.233	436.167	278.767	826.9	372.033	213.867	255.233	134.4	110.133	249.3	82.6667	130.033	186.1	134.433	348.133	329.633	346.5	120.233	46.3	581.6	88.0667	366.367	181.1	140.033	246.767	55.0333	347.6	97.8	123.2	223.6		410.8	152.467	453.5	352.7
7	2106.4	1748.63	686.833	166.833	663.033	1424	2091.7	3090.4	2511.73	1357.83	981.3	1894.53	1025.8	469.5	4581.3	839.967	522.5	558.367	83.8333	2327.8	71.5	338.5	1431.1	842.9	449.8	228	1154.77	2229.33	1265.13	213.133	108.6	183.433		141.233	99.8	214.8	253.5	1077.43	1482.2	316.567	539.067
14	1876.6	1790.7	548.3	907.1	2568.77	2251.03	1985.63	2768.23	2292.67	3012.6	1615.4	1672.53	2523.73	382.033	2871.13	1320.63	1598.43	1237.6	652.967	3386.3	178.633		1745.17	1165.23	1352.06	742.6	2352.46	2423.5	546.5	974.433	480.667	773.466	1051.3	64.0333	244.267	20.9333	442.967	1551.47	1055.2
21	3016.03	5561.2	2532.37	1502.4	2726.33	3109.6	1738.93	4090.07	2441.67	2655.37	1951.97	2499.43	2086.93	351.067	1852.63	2871.83		1576	441.7	2704.33	265.567	1942.33	1862.7	1994.7	1239.5	258.267	36.5667	2159.53	611.433	1330.33	913.867	667.6	2322.7	107.167	4.43333	173.033	1661.67	1641.17	815.9	116.1	1230.73
28	4347.56	3279.67	1825.4	2902.13	1809	3127.83	2085.2	2030.43	1224.47	1791.3	516.467	3752.73	3725	1401.93	2865	3309.26	2609.9					4871.33	2062.57	1681.33	1396.77	132.2	1638.97	2301.17	382.067	727.033	1977.57	396.4	2043.17				1384.47	2740.07		1057.57	1226.73
3 hour premeal normalized
	control																						KO
-7	0.0286128	0.0383349	0.129019	0.0359355	0.044545	0.040317	0.0217179	0.0478571	0.0365764	0.0425302	0.012984	0.0760193	0.0714624	0.0464437	0.021079	0.0124431	0.0389647	0.0312644	0.0133587	0.0103348			0.0258526	0.0389965	0.0432442	0.0205447	0.0675025	0.0178257	0.0328236	0.0278205	0.0518955	0.0470228	0.022042	0.0299401	0.026929	0.0107849	0.0453354	0.0108445	0.0455267	0.0163799	0.0627514
0	0.0563109	0.0215293	0.0227191	0.0455731	0.0484409	0.00846074	0.0676298	0.0440619	0.0608355	0.079726	0.0225964	0.0188581	0.0335715	0.0191594	0.0456842	0.023087	0.0278782	0.0246474	0.0228199	0.0374223	0.0431147	0.054016	0.00846074		0.00701675	0.0375414	0.013213	0.0426135	0.0175175	0.0437099	0.0286055	0.0079602	0.057693	0.00904906	0.0142643	0.0332745		0.0390794	0.0181161	0.0567268	0.0400053
7	0.272411	0.225232	0.136448	0.0171702	0.0931532	0.172096	0.24009	0.367992	0.244514	0.178593	0.110033	0.147934	0.168159	0.0492075	0.345299	0.0941294	0.0865874	0.0491585	0.0124839	0.282241	0.00846759	0.0392182	0.0876847	0.0870205	0.0459362	0.022716	0.100805	0.137763	0.130486	0.0389897	0.014606	0.0251113		0.0147708	0.00830792	0.0289456	0.0306911	0.043945	0.301978	0.0287414	0.067598
14	0.252547	0.312335	0.20324	0.133556	0.264664	0.272854	0.288838	0.329074	0.245998	0.387584	0.147747	0.193013	0.265543	0.0609009	0.24564	0.203047	0.271211	0.136203	0.0830514	0.392225	0.0264176		0.249206	0.124104	0.11158	0.0951617	0.194639	0.214764	0.0663014	0.130365	0.0554703	0.125136	0.136435	0.00739646	0.0335106	0.00311053	0.0391291	0.0639396	0.225358
21	0.477414	0.659004	0.463792	0.177666	0.328723	0.403645	0.517468	0.562815	0.368266	0.326682	0.263521	0.205845	0.329504	0.0815935	0.349296	0.41213		0.25991	0.06263	0.467872	0.0373926	0.140926	0.248948	0.25493	0.273757	0.0588964	0.0350692	0.293253	0.189255	0.202082	0.140536	0.145736	0.257904	0.0104705	0.000420401	0.039469	0.15172	0.0928442	0.146963	0.0301394	0.217739
28	0.459843	0.45956	0.309142	0.337998	0.186187	0.341291	0.387027	0.352385	0.158239	0.189343	0.114579	0.348448	0.46469	0.322897	0.357168	0.461327	0.360689					0.331445	0.292729	0.149864	0.296166	0.0476585	0.526361	0.500355	0.18534	0.227425	0.229828	0.123277	0.273493				0.184834	0.195896		0.267757	0.343973
